# Supplementary material for: The HNF1α-regulated lncRNA HNF1A-AS1 reverses the malignancy of hepatocellular carcinoma by enhancing the phosphatase activity of SHP-1
Source: Mol Cancer. 2018 Feb 21;17:63. doi: 10.1186/s12943-018-0813-1 (PMC5822613; doi:10.1186/s12943-018-0813-1)
Supplement: Supplementary file 2 — Table S2. Fifty-one annotated lncRNAs upregulated by HNF1α. (XLSX 16 kb) [file 12943_2018_813_MOESM2_ESM.xlsx]

## Sheet: Sheet2
								Supplementary Table S2. Fifty-one annotated lncRNAs upregulated by HNF1α
ProbeName	shHNF1α	shHNF1αflags	shNC	shNCflags	foldchangeshHNF1α/shNC	HNF1α	HNF1αflags	Control	Controlflags	foldchangeHNF1α/Control	LncRNAs scoure database	Genesymbol	Target_id
agiseq27358	12.3411	P	15.3493	P	0.124288	17.2885	P	12.1895	P	34.2727	Homo sapiens urothelial cancer associated 1 (non-protein coding) (UCA1), non-coding RNA [NR_015379]	UCA1	NR_015379
agiseq38125	4.06515	P	6.76873	P	0.153511	9.67534	P	4.34296	P	40.2909	Homo sapiens WDNM1-like pseudogene (LOC645638), non-coding RNA [NR_030732]	LOC645638	NR_030732
pl015587	3.17297	P	5.81131	P	0.160613	7.18619	P	5.58652	P	3.03073	NONCODE		N345049
agiseq50131	5.66775	P	8.20692	P	0.172041	9.96331	P	5.07061	P	29.7062	BROAD Institute lincRNA (XLOC_012981), lincRNA [TCONS_00026908]	XLOC_012981	TCONS_00026908
agiseq1194	7.09479	P	9.62426	P	0.173201	11.0098	P	9.64755	P	2.57093	Homo sapiens HNF1A antisense RNA 1 (non-protein coding) (HNF1A-AS1), non-coding RNA [NR_024345]	HNF1A-AS1	NR_024345
pl031877	3.23016	P	5.72992	P	0.176806	7.45571	P	5.74429	P	3.27482	NONCODE		N382925
agiseq6055	9.03806	P	11.3589	P	0.200158	13.3014	P	10.6187	P	6.42057	BROAD Institute lincRNA (XLOC_l2_013149), lincRNA [TCONS_l2_00025502]	XLOC_l2_013149	ENST00000454588
agiseq11716	4.18159	P	6.44973	P	0.207598	8.35909	P	5.78881	P	5.93921	BROAD Institute lincRNA (XLOC_l2_013149), lincRNA [TCONS_l2_00025502]	XLOC_l2_013149	ENST00000454588
agiseq44957	6.07893	P	8.34482	P	0.207922	10.4731	P	7.83301	P	6.23349	BROAD Institute lincRNA (XLOC_l2_013149), lincRNA [TCONS_l2_00024954]	XLOC_l2_013149	TCONS_l2_00024954
agiseq7425	3.3076	P	5.49838	P	0.219033	7.12549	P	3.71367	P	10.6429	BROAD Institute lincRNA (XLOC_006645), lincRNA [TCONS_00014006]	XLOC_006645	TCONS_00014006
agiseq45797	6.78774	P	8.94152	P	0.224723	8.67813	P	7.5713	P	2.15371	Homo sapiens psoriasis associated RNA induced by stress (non-protein coding) (PRINS), non-coding RNA [NR_023388]	PRINS	NR_023388
agiseq8492	4.86169	P	7.00172	P	0.226875	7.13038	P	5.96203	P	2.24755	BROAD Institute lincRNA (XLOC_009445), lincRNA [TCONS_00019642]	XLOC_009445	AK124475
agiseq23592	5.28028	P	7.29415	P	0.247608	7.72294	P	6.6819	P	2.05771	BROAD Institute lincRNA (XLOC_l2_014850), lincRNA [TCONS_l2_00028837]	XLOC_l2_014850	TCONS_l2_00028837
agiseq31168	7.43033	P	9.40256	P	0.254859	12.292	P	8.96593	P	10.029	Homo sapiens SPAG5 antisense RNA 1 (non-protein coding) (SPAG5-AS1), non-coding RNA [NR_040012]	SPAG5-AS1	NR_040012
agiseq12522	3.14571	P	5.1099	P	0.256282	4.31127	P	3.21202	P	2.14243	BROAD Institute lincRNA (XLOC_l2_007176), lincRNA [TCONS_l2_00013434]	XLOC_l2_007176	TCONS_l2_00013434
agiseq16641	4.7722	P	6.71144	P	0.260754	9.23029	P	5.86703	P	10.2906	BROAD Institute lincRNA (XLOC_006277), lincRNA [TCONS_00013611]	XLOC_006277	TCONS_00013611
agiseq14477	5.31706	P	7.09579	P	0.291439	9.82875	P	6.77379	P	8.31061	Homo sapiens glutathione S-transferase alpha 7, pseudogene (GSTA7P), non-coding RNA [NR_033760]	GSTA7P	NR_033760
agiseq32748	3.26339	P	5.04001	P	0.291868	5.96905	P	4.15264	P	3.52203	Homo sapiens centrosomal protein 192kDa pseudogene (LOC643201), non-coding RNA [NR_036494]	LOC643201	NR_036494
agiseq12626	11.602	P	13.3646	P	0.294719	13.7571	P	12.6657	P	2.13072	Homo sapiens TP53 target 1 (non-protein coding) (TP53TG1), non-coding RNA [NR_015381]	TP53TG1	NR_015381
agiseq35079	5.66664	P	7.41475	P	0.297691	9.67846	P	7.83773	P	3.58191	Homo sapiens uncharacterized LOC100422737 (LOC100422737), non-coding RNA [NR_033557]	LOC100422737	NR_033557
agiseq37854	8.8204	P	10.5281	P	0.306143	10.8038	P	9.69295	P	2.15974	Homo sapiens TP53 target 1 (non-protein coding) (TP53TG1), non-coding RNA [NR_015381]	TP53TG1	NR_015381
agiseq43835	4.21072	P	5.8557	P	0.319751	6.44342	P	4.95391	P	2.80792	Homo sapiens LGALS8 antisense RNA 1 (non-protein coding) (LGALS8-AS1), non-coding RNA [NR_034040]	LGALS8-AS1	NR_034040
agiseq13687	5.95227	P	7.54754	P	0.330959	9.40783	P	7.41807	P	3.9717	Homo sapiens uncharacterized LOC100507389 (LOC100507389), non-coding RNA [NR_038455]	LOC100507389	NR_038455
agiseq48512	3.17526	P	4.76298	P	0.332697	5.03455	P	3.42114	P	3.05976	BROAD Institute lincRNA (XLOC_003917), lincRNA [TCONS_00008454]	XLOC_003917	TCONS_00008454
agiseq93	4.15139	P	5.69977	P	0.341895	6.53975	P	5.05027	P	2.80788	BROAD Institute lincRNA (XLOC_l2_015585), lincRNA [TCONS_l2_00030310]	XLOC_l2_015585	BC017041
agiseq26671	3.47655	P	5.00802	P	0.345925	4.68235	P	3.19074	P	2.81203	BROAD Institute lincRNA (XLOC_001478), lincRNA [TCONS_00003684]	EML6	ENST00000496970
agiseq4391	5.30084	P	6.81864	P	0.34922	7.97312	P	6.35076	P	3.07878	BROAD Institute lincRNA (XLOC_009181), lincRNA [TCONS_00019099]	XLOC_009181	AK091996
agiseq10763	4.94537	P	6.35182	P	0.377239	9.37549	P	6.09278	P	9.7318	Homo sapiens 5-hydroxytryptamine (serotonin) receptor 7 pseudogene 1 (HTR7P1), non-coding RNA [NR_002774]	HTR7P1	NR_002774
agiseq28430	5.61613	P	7.01077	P	0.380339	6.06922	P	5.04414	P	2.03507	BROAD Institute lincRNA (XLOC_007398), lincRNA [TCONS_00015691]	XLOC_007398	ENST00000427901
agiseq17756	6.31672	P	7.71112	P	0.380404	10.1645	P	8.40278	P	3.39108	Homo sapiens uncharacterized LOC100422737 (LOC100422737), non-coding RNA [NR_033557]	LOC100422737	NR_033557
agiseq33995	5.30897	P	6.69461	P	0.382721	9.78835	P	7.54578	P	4.7324	Homo sapiens uncharacterized LOC145837 (LOC145837), non-coding RNA [NR_026979]	LOC145837	NR_026979
agiseq13022	6.47461	P	7.85961	P	0.382889	9.66421	P	7.15969	P	5.67461	BROAD Institute lincRNA (XLOC_003734), lincRNA [TCONS_00008904]	XLOC_003734	ENST00000508664
agiseq17111	8.84691	P	10.21	P	0.388735	13.3081	P	9.92399	P	10.4408	Homo sapiens uncharacterized protein MGC16121 (MGC16121), non-coding RNA [NR_024607]	MGC16121	NR_024607
agiseq35987	4.3189	P	5.62027	P	0.405742	5.65358	P	4.24513	P	2.65451	BROAD Institute lincRNA (XLOC_005410), lincRNA [TCONS_00011909]	XLOC_005410	TCONS_00011909
agiseq26692	7.10782	P	8.3878	P	0.411801	9.04494	P	8.02073	P	2.03385	BROAD Institute lincRNA (XLOC_002962), lincRNA [TCONS_00005686]	XLOC_002962	ENST00000440726
agiseq37559	3.74962	P	4.99882	P	0.42068	5.23332	P	3.79477	P	2.71049	BROAD Institute lincRNA (XLOC_006644), lincRNA [TCONS_00014003]	XLOC_006644	TCONS_00014003
agiseq7307	5.23768	P	6.47267	P	0.424847	8.93886	P	7.75396	P	2.27348	Homo sapiens uncharacterized LOC100131208 (LOC100131208), non-coding RNA [NR_040710]	LOC100131208	NR_040710
agiseq44026	5.15992	P	6.38736	P	0.427074	8.48821	P	6.77292	P	3.28363	Homo sapiens uncharacterized LOC100507389 (LOC100507389), non-coding RNA [NR_038455]	LOC100507389	NR_038455
agiseq47524	5.1428	P	6.3594	P	0.430298	7.23998	P	5.36602	P	3.66536	BROAD Institute lincRNA (XLOC_l2_010491), lincRNA [TCONS_l2_00020301]	XLOC_l2_010491	AK091265
agiseq319	3.83046	P	5.04687	P	0.430351	7.82817	P	5.26803	P	5.89766	BROAD Institute lincRNA (XLOC_003474), lincRNA [TCONS_00008010]	XLOC_003474	TCONS_00008010
agiseq5496	4.85319	P	6.0085	P	0.44897	6.43851	P	4.60984	P	3.55209	Homo sapiens chromosome 12 open reading frame 36 (C12orf36), non-coding RNA [NR_036555]	C12orf36	NR_036555
agiseq48213	6.10404	P	7.25168	P	0.45136	8.98495	P	6.67655	P	4.95333	BROAD Institute lincRNA (XLOC_003734), lincRNA [TCONS_00008904]	XLOC_003734	TCONS_00008904
agiseq3371	3.78446	P	4.93125	P	0.451629	7.86087	P	5.57132	P	4.88903	BROAD Institute lincRNA (XLOC_011294), lincRNA [TCONS_00023971]	XLOC_011294	TCONS_00023971
agiseq44436	4.27332	P	5.39389	P	0.459912	7.88667	P	4.99843	P	7.4037	BROAD Institute lincRNA (XLOC_010114), lincRNA [TCONS_00020826]	XLOC_010114	TCONS_00020826
agiseq46839	5.28835	P	6.40633	P	0.460739	8.50154	P	6.06328	P	5.41988	Homo sapiens uncharacterized LOC100507489 (LOC100507489), non-coding RNA [NR_038987]	LOC100507489	NR_038987
agiseq5252	3.58728	P	4.70345	P	0.461318	5.30937	P	4.23478	P	2.10612	BROAD Institute lincRNA (XLOC_l2_007191), lincRNA [TCONS_l2_00013456]	XLOC_l2_007191	TCONS_l2_00013456
agiseq11093	3.75906	P	4.85042	P	0.46932	6.19449	P	5.02604	P	2.2477	Homo sapiens ENTPD3 antisense RNA 1 (non-protein coding) (ENTPD3-AS1), non-coding RNA [NR_040100]	ENTPD3-AS1	NR_040100
agiseq25721	4.73909	P	5.8231	P	0.471718	7.00648	P	5.15799	P	3.60124	BROAD Institute lincRNA (XLOC_l2_013116), lincRNA [TCONS_l2_00024911]	XLOC_l2_013116	TCONS_l2_00024911
agiseq43071	3.11633	P	4.1942	P	0.473729	6.06453	P	3.93091	P	4.38818	BROAD Institute lincRNA (XLOC_l2_013972), lincRNA [TCONS_l2_00027468]	XLOC_l2_013972	ENST00000421965
agiseq23089	6.56893	P	7.62389	P	0.48131	7.60315	P	6.18545	P	2.67159	Homo sapiens chromosome 15 open reading frame 5 (C15orf5), non-coding RNA [NR_026813]	C15orf5	NR_026813
agiseq10631	3.18356	P	4.22607	P	0.485482	5.2984	P	4.04218	P	2.3887	BROAD Institute lincRNA (XLOC_008223), lincRNA [TCONS_00017540]	XLOC_008223	TCONS_00017540
